# Supplementary material for: A Tape-Wrapping Strategy towards Electrochemical Fabrication of Water-Dispersible Graphene
Source: Nanomaterials (Basel). 2024 May 6;14(9):805. doi: 10.3390/nano14090805 (PMC11085361; doi:10.3390/nano14090805)
Supplement: Supplementary file 1 [file nanomaterials-14-00805-s001.zip]

Archive with 2 entries (2 files):
- Dispersibility of w-Gr.avi
- Supporting Information-nanomaterials-2986798.pdf
